# Supplementary material for: Draft genome sequence of Cellulomonas carbonis T26T and comparative analysis of six Cellulomonas genomes
Source: Stand Genomic Sci. 2015 Nov 18;10:104. doi: 10.1186/s40793-015-0096-8 (PMC4652355; doi:10.1186/s40793-015-0096-8)
Supplement: Additional file 1: Table S1. — Putative CAZy family and locus_tag number in the six cellulomonas genomes. Table S2. Putative cellulases in the six cellulomonas genomes. Table S3. Putative hemicellulases in the six cellulomonas genomes. Table S4. Putative amylases in the six cellulomonas genomes. (XLSX 29 kb) [file 40793_2015_96_MOESM1_ESM.xlsx]

## Sheet: Sheet1
Draft genome sequence of Cellulomonas carbonis T26T and comparative analysis of six Cellulomonas genomes
Weiping Zhuang, Shengzhe Zhang, Xian Xia, Gejiao Wang*
Supplimentary Material Table S1 : Putative CAZy family and locus_tag number in the six cellulomonas genomes
C. carbonis T26T（locus_tag number）	CAZy Families	C. bogoriensis DSM 16987T	CAZy Families	C. cellasea DSM 20108T	CAZy Families	C. fimi ATCC 484T	CAZy Families	C. flavigena DSM 20109T	CAZy Families	C. gilvus ATCC 13127T	CAZy Families
N868_07975	AA1	N869_05895	AA3	Q760_06810	AA1	gi|332669852	AA1	gi|296129614	AA1	gi|336321348	AA1
N868_17315	AA3	N869_16590	AA6	Q760_12015	AA1	gi|332671513	AA3	gi|296128774	AA3	gi|336319757	AA3
N868_11930	AA3	N869_01260	CBM13	Q760_14560	AA3	gi|332669308	AA5	gi|296130397	AA5	gi|336322070	AA5
N868_03590	CBM20	N869_01150	CBM2|AA10	Q760_17140	AA3	gi|332669346	AA7	gi|296128006	AA5	gi|336320645	CBM13
N868_04450	CBM20	N869_00935	CBM2|CE1	Q760_09685	AA3	gi|332668714	AA7	gi|296131448	AA7	gi|336319751	CBM2|CBM22|GH10
N868_09765	CBM48|GH13	N869_00975	CBM2|GH10	Q760_07780	AA5	gi|332671357	CBM2	gi|296131121	CBM13	gi|336319400	CBM2|CE2
N868_14920	CBM5	N869_07045	CBM2|GH10	Q760_17660	AA7	gi|332668925	CBM2	gi|296128884	CBM2	gi|336320159	CBM2|GH10
N868_02440	CBM50	N869_03105	CBM2|GH74	Q760_09735	CBM11|CBM32|GH3	gi|332668795	CBM2|AA10	gi|296128205	CBM2	gi|336320391	CBM2|GH18
N868_05070	CBM50	N869_04135	CBM20	Q760_11030	CBM13	gi|332668926	CBM2|CE1	gi|296130951	CBM2	gi|336322225	CBM2|GH74
N868_01435	CBM50	N869_10425	CBM3|GH5	Q760_03720	CBM2	gi|332670265	CBM2|CE2	gi|296129156	CBM2	gi|336320295	CBM20
N868_09520	CBM50	N869_15485	CBM48|GH13	Q760_14795	CBM2|AA10	gi|332669843	CBM2|CE3	gi|296128183	CBM2|AA10	gi|336319433	CBM23|GH26
N868_15985	CE10	N869_02965	CBM5	Q760_06580	CBM2|AA10	gi|332669785	CBM2|GH10	gi|296128354	CBM2|AA10	gi|336319153	CBM3|CBM2|GH9
N868_11815	CE14	N869_00350	CBM50	Q760_17410	CBM2|CE1	gi|332671654	CBM2|GH18	gi|296128043	CBM2|AA10	gi|336320622	CBM48|GH13
N868_01530	CE4	N869_00445	CBM50	Q760_17410	CBM2|CE1	gi|332670422	CBM2|GH74	gi|296128763	CBM2|CBM22|GH10	gi|336320055	CBM48|GH13
N868_11890	CE7	N869_11450	CE10	Q760_15575	CBM2|CE1	gi|332668576	CBM2|GH9	gi|296128110	CBM2|CE1	gi|336319877	CBM5
N868_13955	GH1	N869_04030	CE14	Q760_04535	CBM2|GH12	gi|332670933	CBM20	gi|296131000	CBM2|CE2	gi|336319345	CBM50
N868_11435	GH1	N869_08060	CE14	Q760_18585	CBM2|GH18	gi|332669379	CBM23|GH26	gi|296131352	CBM2|GH10	gi|336320894	CBM50
N868_07255	GH10	N869_01685	CE4	Q760_01575	CBM2|GH74	gi|332671328	CBM32	gi|296130324	CBM2|GH10	gi|336319883	CBM50
N868_18050	GH10	N869_06555	CE5	Q760_10235	CBM2|GH9	gi|332669733	CBM35	gi|296129868	CBM2|GH10	gi|336320895	CBM50
N868_12795	GH109	N869_06560	CE5	Q760_08900	CBM20	gi|332669733	CBM35	gi|296128114	CBM2|GH11	gi|336319734	CBM57
N868_06170	GH13	N869_06270	CE7	Q760_18050	CBM23|GH26	gi|332670617	CBM48|GH13	gi|296130999	CBM2|GH26	gi|336319186	CBM6|GH81
N868_02950	GH13	N869_16490	GH1	Q760_10885	CBM32	gi|332669640	CBM48|GH13	gi|296131384	CBM2|GH9	gi|336321170	CBM67
N868_07600	GH13	N869_10200	GH1	Q760_10890	CBM32	gi|332670164	CBM5	gi|296130124	CBM20	gi|336321367	CE1
N868_17410	GH13	N869_06155	GH10	Q760_10890	CBM32	gi|332670253	CBM50	gi|296131227	CBM38|GH32	gi|336321120	CE10
N868_09770	GH13	N869_16605	GH10	Q760_10640	CBM32|GH55	gi|332669768	CBM50	gi|296129589	CBM48|GH13	gi|336321759	CE14
N868_06210	GH13	N869_06160	GH10	Q760_07785	CBM35	gi|332669477	CBM50	gi|296130358	CBM48|GH13	gi|336319786	CE14
N868_10700	GH13	N869_07600	GH109	Q760_12115	CBM38|GH32	gi|332672258	CBM6|GH81	gi|296129478	CBM5	gi|336319201	CE4
N868_15930	GH13	N869_12895	GH13	Q760_17440	CBM48|GH13	gi|332670103	CE10	gi|296130507	CBM50	gi|336322095	CE4|CBM2|GH11
N868_11335	GH13	N869_15490	GH13	Q760_15150	CBM48|GH13	gi|332671446	CE14	gi|296129597	CBM50	gi|336319766	CE7
N868_06195	GH13	N869_15050	GH13	Q760_14940	CBM5	gi|332669340	CE14	gi|296130858	CBM50	gi|336319756	GH1
N868_10725	GH15	N869_14620	GH15	Q760_18155	CBM5	gi|332668898	CE4|CBM2|GH11	gi|296129330	CBM50	gi|336321546	GH1
N868_01655	GH23	N869_01135	GH15	Q760_01555	CBM50	gi|332669093	CE4|CBM9|CBM22|GH10	gi|296127960	CE1	gi|336320992	GH10
N868_16730	GH23	N869_15290	GH16	Q760_07790	CBM6	gi|332671461	CE7	gi|296128599	CE10	gi|336319727	GH109
N868_06890	GH23	N869_10885	GH23	Q760_18185	CBM6|GH64	gi|332671770	CE7	gi|296131190	CE10	gi|336321679	GH127
N868_06890	GH23	N869_01960	GH23	Q760_05195	CBM6|GH81	gi|332671286	GH1	gi|296128799	CE14	gi|336321660	GH127
N868_03850	GH23	N869_08005	GH23	Q760_05240	CE10	gi|332670240	GH10	gi|296129118	CE14	gi|336320384	GH13
N868_03850	GH23	N869_15655	GH23|CBM50	Q760_00880	CE14	gi|332671804	GH109	gi|296128843	CE14	gi|336320163	GH13
N868_09085	GH3	N869_06945	GH3	Q760_02920	CE2	gi|332671248	GH109	gi|296130615	CE4	gi|336321489	GH13
N868_00150	GH3	N869_09595	GH3	Q760_07820	CE4	gi|332671248	GH109	gi|296131188	CE4	gi|336321523	GH13
N868_03495	GH3	N869_12610	GH3	Q760_05675	CE5	gi|332669306	GH121	gi|296128112	CE4|CBM2|GH11	gi|336320783	GH13
N868_13950	GH31	N869_06955	GH3	Q760_00825	CE7	gi|332669318	GH127	gi|296128113	CE4|CBM2|GH11|GH10	gi|336320382	GH13
N868_11315	GH36	N869_06940	GH3	Q760_14120	CE8	gi|332670822	GH13	gi|296130948	CE5	gi|336321522	GH13
N868_07210	GH39	N869_14385	GH31	Q760_11710	GH1	gi|332670618	GH13	gi|296128783	CE7	gi|336320389	GH13
N868_03120	GH39	N869_01430	GH35	Q760_06125	GH10	gi|332670817	GH13	gi|296128938	GH1	gi|336321391	GH13
N868_15385	GH39	N869_00450	GH36	Q760_15550	GH10	gi|332669790	GH13	gi|296129892	GH10	gi|336319885	GH13|CBM20
N868_18145	GH42	N869_07440	GH39	Q760_06660	GH109	gi|332670823	GH13	gi|296131368	GH10	gi|336320745	GH15
N868_18145	GH42	N869_04575	GH39	Q760_05790	GH109	gi|332671264	GH13	gi|296130166	GH10	gi|336320227	GH16
N868_15955	GH43	N869_03055	GH43	Q760_13210	GH127	gi|332671846	GH13	gi|296128668	GH10	gi|336319471	GH23
N868_09090	GH43	N869_02800	GH43	Q760_08045	GH128	gi|332671217	GH13	gi|296129961	GH105	gi|336320232	GH23
N868_17180	GH43	N869_00990	GH5|CBM2	Q760_05715	GH13	gi|332671265	GH13	gi|296129041	GH109	gi|336320232	GH23
N868_12055	GH43	N869_04585	GH51	Q760_17800	GH13	gi|332670739	GH13	gi|296128949	GH13	gi|336319703	GH23
N868_17135	GH43|CBM35	N869_04970	GH65	Q760_03885	GH13	gi|332670789	GH13	gi|296129007	GH13	gi|336321791	GH23
N868_17135	GH43|CBM35	N869_15800	GH77	Q760_15145	GH13	gi|332668818	GH15	gi|296131056	GH13	gi|336320411	GH23
N868_06650	GH51	N869_02415	GH81	Q760_09345	GH13	gi|332670365	GH15	gi|296131299	GH13	gi|336319702	GH23
N868_04315	GH51	N869_15565	GH9|CBM4	Q760_00630	GH13	gi|332668619	GH16	gi|296130017	GH13	gi|336321407	GH23
N868_15010	GH6	N869_01140	GH92	Q760_06715	GH13	gi|332669938	GH16	gi|296129588	GH13	gi|336320050	GH27
N868_10355	GH65	N869_13175	GH94	Q760_05740	GH13	gi|332668705	GH19	gi|296128241	GH15	gi|336321256	GH3
N868_15105	GH65	N869_13175	GH94	Q760_00245	GH15	gi|332672112	GH2	gi|296129794	GH15	gi|336321495	GH3
N868_10585	GH77	N869_00625	GH99	Q760_14705	GH16	gi|332669072	GH23	gi|296128365	GH16	gi|336320784	GH3
N868_04015	GH77	N869_05455	GT1	Q760_01430	GH17	gi|332671565	GH23	gi|296130099	GH19	gi|336319822	GH3
N868_17190	GH94	N869_02090	GT1	Q760_04335	GH2	gi|332671016	GH23	gi|296129095	GH23	gi|336321547	GH31
N868_06490	GH99	N869_02085	GT2	Q760_17485	GH23	gi|332671016	GH23	gi|296131024	GH26	gi|336321372	GH32
N868_01450	GT1	N869_07480	GT2	Q760_11905	GH23	gi|332671106	GH23	gi|296128982	GH3	gi|336321669	GH36
N868_15735	GT1	N869_02260	GT20	Q760_11055	GH25	gi|332669635	GH27	gi|296130859	GH3	gi|336320851	GH39
N868_18865	GT2	N869_05915	GT26	Q760_00745	GH26	gi|332671963	GH3	gi|296128002	GH31	gi|336321536	GH42
N868_01160	GT2	N869_01145	GT4	Q760_03945	GH26	gi|332668610	GH3	gi|296131001	GH32	gi|336321548	GH42
N868_03965	GT2	N869_03960	GT4	Q760_17455	GH27	gi|332668669	GH3	gi|296128947	GH36	gi|336321657	GH43
N868_04460	GT2	N869_03960	GT4	Q760_03280	GH3	gi|332671294	GH3	gi|296130264	GH39	gi|336321685	GH43
N868_06735	GT2	N869_03960	GT4	Q760_02135	GH3	gi|332671481	GH3	gi|296130829	GH39	gi|336322101	GH43
N868_03635	GT2	N869_05450	GT4	Q760_11745	GH3	gi|332671768	GH3	gi|296128679	GH39	gi|336319286	GH43
N868_10030	GT20	N869_16185	GT4	Q760_09350	GH3	gi|332668987	GH3	gi|296130827	GH42	gi|336321651	GH43
N868_06790	GT28	N869_05965	GT5	Q760_11715	GH31	gi|332671229	GH3	gi|296130854	GH42	gi|336321768	GH48|CBM2
N868_15755	GT4	N869_17080	GT5	Q760_07700	GH32	gi|332671864	GH3	gi|296128413	GH43	gi|336321736	GH5|CBM2
N868_02540	GT4			Q760_00595	GH36	gi|332671287	GH31	gi|296130880	GH43	gi|336320807	GH5|CBM2
N868_12480	GT4			Q760_09645	GH36	gi|332672041	GH35	gi|296128047	GH43|CBM2	gi|336321652	GH51
N868_00985	GT4			Q760_02680	GH39	gi|332672114	GH35	gi|296130936	GH48|CBM2	gi|336321532	GH53|CBM61
N868_10130	GT4			Q760_09295	GH39	gi|332672111	GH35	gi|296128596	GH5	gi|336321822	GH6
N868_06145	GT5			Q760_01940	GH39	gi|332671272	GH36	gi|296130645	GH5|CBM2	gi|336321369	GH6
N868_13660	GT5			Q760_01940	GH39	gi|332671221	GH36	gi|296129743	GH5|CBM2	gi|336320808	GH6|CBM2
N868_07745	GT9			Q760_01940	GH39	gi|332671479	GH39	gi|296131349	GH51	gi|336321817	GH6|CBM2
N868_04470	GT9			Q760_01940	GH39	gi|332670255	GH39	gi|296130744	GH6|CBM2	gi|336321301	GH77
				Q760_01940	GH39	gi|332671763	GH39	gi|296129742	GH6|CBM2	gi|336320627	GH81
				Q760_01940	GH39	gi|332668815	GH39	gi|296130745	GH6|CBM2	gi|336321175	GH9|CBM4
				Q760_01940	GH39	gi|332671764	GH42	gi|296130856	GH62|CBM2|GH10	gi|336322147	GH94
				Q760_01940	GH39	gi|332669403	GH42	gi|296128126	GH65	gi|336320884	GH99
				Q760_01940	GH39	gi|332671806	GH42	gi|296130816	GH67	gi|336319730	GT1
				Q760_01940	GH39	gi|332671288	GH42	gi|296131231	GH68	gi|336320217	GT2
				Q760_01940	GH39	gi|332669045	GH42	gi|296129216	GH77	gi|336320191	GT2
				Q760_01940	GH39	gi|332672129	GH43	gi|296129179	GH81	gi|336320857	GT2
				Q760_01940	GH39	gi|332669996	GH43	gi|296130983	GH81	gi|336320200	GT2
				Q760_01940	GH39	gi|332669307	GH43	gi|296129362	GH9|CBM4	gi|336321059	GT2
				Q760_11720	GH42	gi|332669420	GH43	gi|296131178	GH92	gi|336320198	GT2
				Q760_00775	GH43	gi|332670256	GH43	gi|296128016	GH94	gi|336319531	GT20
				Q760_02630	GH43	gi|332669415	GH43	gi|296129696	GH99	gi|336319352	GT35
				Q760_05540	GH43	gi|332671892	GH48|CBM2	gi|296130183	GT2	gi|336319505	GT4
				Q760_00710	GH43	gi|332670909	GH5|CBM13	gi|296130199	GT2	gi|336321002	GT4
				Q760_10190	GH43	gi|332670433	GH5|CBM2	gi|296130194	GT2	gi|336321544	GT5
				Q760_08365	GH48|CBM2	gi|332668900	GH5|CBM46	gi|296129623	GT2	gi|336321914	GT5
				Q760_13015	GH5|CBM2	gi|332670257	GH51	gi|296130185	GT2	gi|336319307	GT5
				Q760_09440	GH5|CBM2	gi|332671814	GH51	gi|296128598	GT2	gi|336321936	GT51
				Q760_17025	GH51	gi|332669419	GH51	gi|296128537	GT20	gi|336322275	GT51
				Q760_10210	GH51	gi|332671742	GH51	gi|296128401	GT35
				Q760_05535	GH51	gi|332671925	GH53|CBM61	gi|296130208	GT4
				Q760_06605	GH6	gi|332668759	GH6	gi|296128749	GT4
				Q760_09445	GH6|CBM2	gi|332669744	GH6	gi|296128617	GT4
				Q760_13010	GH6|CBM2	gi|332670434	GH6|CBM2	gi|296131179	GT4
				Q760_02665	GH67	gi|332671677	GH6|CBM2	gi|296128590	GT4
				Q760_12150	GH68	gi|332671761	GH67	gi|296130913	GT5
				Q760_16875	GH77	gi|332669911	GH77	gi|296131014	GT5
				Q760_11500	GH81	gi|332671478	GH78	gi|296131518	GT51
				Q760_02020	GH81	gi|332671945	GH81	gi|296130931	GT51
				Q760_12260	GH9|CBM4	gi|332669995	GH9	gi|296130875	PL11|CBM2
				Q760_13655	GH94	gi|332668841	GH94
				Q760_13655	GH94	gi|332668841	GH94
				Q760_10680	GH99	gi|332670483	GH99
				Q760_03145	GT2	gi|332669902	GT2
				Q760_01520	GT2	gi|332670456	GT2
				Q760_02240	GT2	gi|332671095	GT2
				Q760_08805	GT20	gi|332670993	GT2
				Q760_05965	GT28	gi|332668600	GT2
				Q760_03030	GT4	gi|332669246	GT2
				Q760_15370	GT4	gi|332671703	GT2
				Q760_02250	GT4	gi|332671001	GT2
				Q760_12070	GT4	gi|332671007	GT2
				Q760_13790	GT4	gi|332668598	GT2
				Q760_11700	GT5	gi|332670995	GT2
				Q760_12555	GT5	gi|332669137	GT20
				Q760_06575	GT5	gi|332672035	GT35
				Q760_10135	PL1	gi|332671576	GT39
				Q760_01770	PL1	gi|332669103	GT4
				Q760_00360	PL11|CBM2	gi|332671540	GT4
						gi|332669612	GT4
						gi|332671099	GT4
						gi|332671542	GT4
						gi|332671847	GT5
						gi|332671284	GT5
						gi|332672089	GT5
						gi|332672269	GT51
						gi|332671103	GT9
						gi|332672260	PL1
						gi|332669326	PL1
						gi|332668869	PL11|CBM2
						gi|332669854	PL3|CBM13
Supplimentary Material Table S2 : Putative cellulases in the six cellulomonas genomes
Strain	CAZy family	locus_tag	CBM family	Signal peptide	In Silico Prediction
	GH1	N868_13955	NO	NO
	GH1	N868_11435	NO	NO
	GH3	N868_09085	NO	NO	β-glucosidase
C. carbonis T26T	GH3	N868_00150	NO	NO
	GH3	N868_03495	NO	YES
	GH6	N868_15010	NO	YES	endoglucanase
	GH94	N868_17190	NO	NO	cellobiose phosphorylase
	GH1	N869_16490	NO	NO
	GH1	N869_10200	NO	NO
	GH3	N869_06945	NO	YES
	GH3	N869_09595	NO	NO	β-glucosidase
	GH3	N869_12610	NO	NO
C. bogoriensis DSM 16987T	GH3	N869_06955	NO	YES
	GH3	N869_06940	NO	NO
	GH9	N869_15565	CBM4	YES	endoglucanase
	GH5	N869_00990	CBM2	YES
	GH5	N869_10425	CBM3	YES	endo-β-1,4-glucanase
	GH94	N869_13175	NO	NO	cellobiose phosphorylase
	GH1	Q760_11710	NO	NO
	GH3	Q760_03280	NO	NO
	GH3	Q760_02135	NO	YES
	GH3	Q760_11745	NO	NO	β-glucosidase
	GH3	Q760_09350	NO	NO
	GH3	Q760_09735	CBM11|CBM32	YES
	GH6	Q760_06605	NO	YES	endoglucanase
C. cellasea DSM 20108T	GH6	Q760_09445	CBM2	YES
	GH6	Q760_13010	CBM2	YES	endoglucanase
	GH9	Q760_12260	CBM4	NO
	GH9	Q760_10235	CBM2	YES
	GH48	Q760_08365	CBM2	YES
	GH5	Q760_13015	CBM2	YES	endo-β-1,4-glucanase
	GH5	Q760_09440	CBM2	YES
	GH94	Q760_13655	NO	NO	cellobiose phosphorylase
	GH1	gi|332671286	NO	NO
	GH3	gi|332671963	NO	NO
	GH3	gi|332668610	NO	YES
	GH3	gi|332668669	NO	NO
	GH3	gi|332671294	NO	NO	β-glucosidase
	GH3	gi|332671481	NO	NO
	GH3	gi|332671768	NO	NO
	GH3	gi|332668987	NO	NO
	GH3	gi|332671229	NO	NO
	GH3	gi|332671864	NO	NO
C. fimi ATCC 484T	GH9	gi|332668576	CBM2	YES
	GH6	gi|332668759	NO	YES
	GH6	gi|332669744	NO	YES
	GH6	gi|332670434	CBM2	YES	endoglucanase
	GH6	gi|332671677	CBM2	YES
	GH9	gi|332669995	NO	NO
	GH48	gi|332671892	CBM2	YES
	GH5	gi|332670909	CBM13	YES
	GH5	gi|332670433	CBM2	YES	endo-β-1,4-glucanase
	GH5	gi|332668900	CBM46	YES
	GH94	gi|332668841	NO	NO	cellobiose phosphorylase
	GH1	gi|336319756	NO	NO
	GH1	gi|336321546	NO	NO
	GH3	gi|336321495	NO	NO	β-glucosidase
	GH3	gi|336320784	NO	NO
	GH3	gi|336319822	NO	NO
	GH6	gi|336321822	NO	YES
	GH6	gi|336321369	NO	YES
C. gilvus ATCC 13127T	GH6	gi|336320808	CBM2	YES
	GH6	gi|336321817	CBM2	YES	endoglucanase
	GH9	gi|336321175	CBM4	YES
	GH9	gi|336319153	CBM3|CBM2	YES
	GH48	gi|336321768	CBM2	YES
	GH5	gi|336321736	CBM2	YES	endo-β-1,4-glucanase
	GH5	gi|336320807	CBM2	YES
	GH94	gi|336322147	NO	NO	cellobiose phosphorylase
	GH1	gi|296128938	NO	NO
	GH3	gi|296128982	NO	NO	β-glucosidase
	GH3	gi|296130859	NO	NO
	GH9	gi|296131384	CBM2	YES
	GH6	gi|296130744	CBM2
	GH6	gi|296129742	CBM2	YES	endoglucanase
C. flavigena DSM 20109T	GH6	gi|296130745	CBM2	YES
	GH9	gi|296129362	CBM4	YES
	GH48	gi|296130936	CBM2	YES
	GH5	gi|296128596	NO	YES
	GH5	gi|296130645	CBM2	YES	endo-β-1,4-glucanase
	GH5	gi|296129743	CBM2	YES
	GH94	gi|296128016	NO	NO	cellobiose phosphorylase
Supplimentary Material Table S3 : Putative hemicellulases in the six cellulomonas genomes
Strain	CAZy family	locus_tag	CBM family	Signal peptide	In Silico Prediction
	GH39	N868_07210	NO	NO	xylanase
	GH10	N868_18050	NO	NO
	CE7	N868_11890	NO	NO	acetyl xylan esterase
	GH10	N868_07255	NO	YES	endo-1,4-beta-xylanase
C. carbonis T26T	GH43	N868_15955	NO	YES
	GH43	N868_09090	NO	NO
	GH43	N868_12055	NO	NO	alpha-L-arabinofuranosidase
	GH43	N868_17180	NO	YES
	GH51	N868_06650	NO	NO
	GH51	N868_04315	NO	NO
	GH74	N869_03105	CBM2	YES
	GH10	N869_06155	NO	NO
	GH10	N869_16605	NO	NO
	GH10	N869_06160	NO	YES	xylanase
	GH10	N869_07045	CBM2	YES
	GH39	N869_04575	NO	NO
C. bogoriensis DSM 16987T	GH39	N869_07440	NO	NO
	CE7	N869_06270	NO	NO	acetyl xylan esterase
	GH10	N869_00975	CBM2	YES	endo-1,4-beta-xylanase
	GH43	N869_03055	NO	NO
	GH43	N869_02800	NO	NO	alpha-L-arabinofuranosidase
	GH51	N869_04585	NO	NO
	GH74	Q760_01575	CBM2	YES
	GH10	Q760_06125	NO	NO	xylanase
	GH10	Q760_15550	NO	NO
	GH39	Q760_09295	NO	NO
	GH39	Q760_02680	NO	NO
	CE7	Q760_00825	NO	NO	acetyl xylan esterase
	GH67	Q760_02665	NO	NO	alpha-glucuronidase
C. cellasea DSM 20108T	GH43	Q760_00775	NO	YES
	GH43	Q760_02630	NO	NO
	GH43	Q760_00710	NO	NO
	GH43	Q760_05540	NO	YES	alpha-L-arabinofuranosidase
	GH43	Q760_10190	NO	NO
	GH51	Q760_17025	NO	NO
	GH51	Q760_10210	NO	NO
	GH51	Q760_05535	NO	NO
Supplimentary Material Table S4 : Putative amylases in the six cellulomonas genomes
Strain	CAZy family	locus_tag	Signal peptide
	CBM20|GH13	N868_03590	YES
	CBM48|GH13	N868_09765	NO
	GH13	N868_06170	NO
	GH13	N868_02950	NO
	GH13	N868_07600	NO
	GH13	N868_17410	NO
C. carbonis T26T	GH13	N868_09770	NO
	GH13	N868_06210	YES
	GH13	N868_10700	NO
	GH13	N868_15930	NO
	GH13	N868_11335	NO
	GH13	N868_06195	NO
	CBM48|GH13	N869_15485	NO
	GH13	N869_12895	NO
C. bogoriensis DSM 16987T	GH13	N869_15490	NO
	GH13	N869_15050	NO
	CBM48|GH13	Q760_17440	YES
	CBM48|GH13	Q760_15150	NO
	GH13	Q760_05715	NO
	GH13	Q760_17800	NO
C. cellasea DSM 20108T	GH13	Q760_03885	NO
	GH13	Q760_15145	NO
	GH13	Q760_09345	NO
	GH13	Q760_00630	NO
	GH13	Q760_06715	NO
	GH13	Q760_05740	NO
	CBM48 GH13	gi|332670617	NO
	CBM48 GH13	gi|332669640	YES
	GH13	gi|332670822	NO
	GH13	gi|332670618	NO
	GH13	gi|332670817	NO
C. fimi ATCC 484T	GH13	gi|332669790	NO
	GH13	gi|332670823	YES
	GH13	gi|332671264	YES
	GH13	gi|332671846	NO
	GH13	gi|332671217	NO
	GH13	gi|332671265	NO
	GH13	gi|332670739	NO
	GH13	gi|332670789	NO
	CBM48|GH13	gi|336320622	NO
	CBM48|GH13	gi|336320055	YES
	GH13	gi|336320384	NO
	GH13	gi|336320163	NO
	GH13	gi|336321489	NO
	GH13	gi|336321523	NO
	GH13	gi|336320783	NO
C. gilvus ATCC 13127T	GH13	gi|336320382	YES
	GH13	gi|336321522	NO
	GH13	gi|336320389	NO
	GH13	gi|336321391	NO
	GH13|CBM20	gi|336319885	YES
	CBM48|GH13	gi|296129589	NO
	CBM48|GH13	gi|296130358	NO
	GH13	gi|296128949	NO
C. flavigena DSM 20109T	GH13	gi|296129007	NO
	GH13	gi|296131056	NO
	GH13	gi|296131299	NO
	GH13	gi|296130017	NO
	GH13	gi|296129588	NO
